# Supplementary material for: NetCoMi: network construction and comparison for microbiome data in R
Source: Brief Bioinform. 2020 Dec 3;22(4):bbaa290. doi: 10.1093/bib/bbaa290 (PMC8293835; doi:10.1093/bib/bbaa290)
Supplement: Rscript_manuscript_bbaa290 [file rscript_manuscript_bbaa290.txt]

################################################################################

# This script has been used to produce the results shown in the manuscript
# "NetCoMi: Network Construction and Comparison for Microbiome Data in R"

################################################################################

# Define directory where results should be stored
setwd("<working directory>")

#-------------------------------------------------------------------------------
# Load mattress dust data
load("<data location>/Dust_Genus_filtered.RData")

# Extract count matrix and phenotypes
dust_counts <- t(Dust_G_1000@otu_table@.Data)
colnames(dust_counts) <- Dust_G_1000@tax_table@.Data[, "Genus"]
dim(dust_counts)
# 1022 707

dust_pheno <- Dust_G_1000@sam_data@.Data
names(dust_pheno) <- Dust_G_1000@sam_data@names

center <- dust_pheno$center
# 3=Munich
# 4=Ulm

#-------------------------------------------------------------------------------
# Load nasal swabs data
load("<data location>/Nose_Genus_filtered.RData")

nose_counts <- t(Nose_G_1000@otu_table@.Data)
colnames(nose_counts) <- Nose_G_1000@tax_table@.Data[, "Genus"]
dim(nose_counts)
# 1033 467

nose_pheno <- Nose_G_1000@sam_data@.Data
names(nose_pheno) <- Nose_G_1000@sam_data@names

#-------------------------------------------------------------------------------
# Select subjects for which both mattress dust and nasal swabs are available

rownames(dust_counts) <- gsub(".D", rownames(dust_counts), replacement = "")
rownames(nose_counts) <- gsub("10149.", rownames(nose_counts), replacement = "")
rownames(nose_counts) <- gsub(".N", rownames(nose_counts), replacement = "")

selrows <- intersect(rownames(dust_counts), rownames(nose_counts))
# 980 samples

dust_counts_sel <- dust_counts[selrows, ]
nose_counts_sel <- nose_counts[selrows, ]

# phenotypes
names(center) <- rownames(dust_counts)
center_sel <- center[selrows]

dim(dust_counts_sel)
# 980 707
dim(nose_counts_sel)
# 980 184

#-------------------------------------------------------------------------------
# Load NetCoMi package

# devtools::install_github("stefpeschel/NetCoMi", dependencies = TRUE,
#                          repos = c("https://cloud.r-project.org/",
#                                    BiocManager::repositories()))

library(NetCoMi)


### Figure 4A ##################################################################

### Construct and analyze a single microbial network

# - Select samples with at least 1000 reads
# - Select 100 most frequent taxa
# - Association measure: SPRING

net_spring_single <- netConstruct(dust_counts, verbose = 3,
                                  filtTax = "highestFreq",
                                  filtTaxPar = list(highestFreq = 100),
                                  filtSamp = "totalReads",
                                  filtSampPar = list(totalReads = 1000),
                                  zeroMethod = "none", normMethod = "none",
                                  measure = "spring",
                                  measurePar = list(nlambda = 20, rep.num = 20,
                                                    ncores=1),
                                  sparsMethod = "none",  dissFunc = "signed", 
                                  seed = 20190101)

### Network analysis
netprops_spring_single <- netAnalyze(net_spring_single, 
                                     clustMethod = "cluster_fast_greedy",
                                     hubPar = "eigenvector", hubQuant = 0.95)

#------------------------------------------------------
# Identify strongest positive and negative correlations
assomat <- net_spring_single$assoMat1
diag(assomat) <- 0

max(assomat)
which(assomat == max(assomat), arr.ind = TRUE)

min(assomat)
which(assomat == min(assomat), arr.ind = TRUE)

#------------------------------------------------------
# Table S5
summary(netprops_spring_single)

#------------------------------------------------------

# Generate network plot
?plot.microNetProps

x11(width = 10, height = 10)
p <- plot(netprops_spring_single, 
          repulsion = 0.86,
          shortenLabels = "simple",
          labelLength = 40L,
          charToRm = "g_",
          labelScale = FALSE,
          nodeFilter = "none",
          nodeFilterPar = 20,
          rmSingles = "inboth",
          nodeSize = "eigen",
          nodeSizeSpread = 4,
          nodeColor = "cluster",
          #colorVec = rainbow(6),
          nodeTransp = 65,
          hubTransp = 50,
          hubBorderWidth = 2,
          hubBorderCol = "gray40",
          colorNegAsso = TRUE,
          edgeTranspLow = 70,
          edgeTranspHigh = 30,
          cexNodes = 1,
          cexHubs = 1.3,
          showTitle = FALSE,
          mar = c(1,3,1,3))

lay <- p$layout$layout1

# Rearrange nodes to improve readability
lay["g_Leuconostoc",2] <- 0.43
lay["g_Bacillus", 2] <- -0.07
lay["g_Sphingomonas", 2] <- -0.35
lay["g_Kocuria", 2] <- 0.01
lay["g_Ruminococcaceae UCG-005",2] <- 0.01
lay["g_Ruminococcaceae UCG-014", 2] <- 0.1
lay["g_Subdoligranulum", 2] <- 0.42
lay["g_Clostridium sensu stricto 1", ] <- c(0.13, 0.09)
lay["g_Marinomonas", 2] <- 0.97
lay["g_Leptotrichia", 2] <- -0.59
lay["g_Actinomyces", 2] <- -0.73
lay["g_Serratia", 2] <- -0.09


pdf("./figure4a.pdf", width = 30, height = 30)
#x11(width = 30, height = 30)
plot(netprops_spring_single, 
     layout = lay,
     repulsion = 0.86,
     shortenLabels = "simple",
     labelLength = 40L,
     charToRm = "g_",
     labelScale = FALSE,
     nodeFilter = "none",
     rmSingles = "inboth",
     nodeSize = "eigen",
     nodeSizeSpread = 4,
     nodeColor = "cluster",
     nodeTransp = 65,
     hubTransp = 50,
     hubBorderWidth = 2,
     hubBorderCol = "gray40",
     colorNegAsso = TRUE,
     edgeTranspLow = 70,
     edgeTranspHigh = 30,
     cexNodes = 1,
     cexHubs = 1.3,
     cexLabels = 3,
     showTitle = FALSE,
     mar = c(1,2,1,3))
dev.off()

### Figure 4B ##################################################################

### Network plot, where 50 nodes with highest degree are selected

x11(width = 10, height = 10)
p <- plot(netprops_spring_single, 
          nodeFilter = "highestDegree",
          nodeFilterPar = 50,
          repulsion = 1,
          shortenLabels = "simple",
          labelLength = 40L,
          colorVec = rainbow(4),
          charToRm = "g_",
          labelScale = FALSE,
          rmSingles = "inboth",
          nodeSize = "eigen",
          nodeSizeSpread = 4,
          nodeColor = "cluster",
          nodeTransp = 65,
          hubTransp = 50,
          hubBorderWidth = 2,
          hubBorderCol = "gray40",
          colorNegAsso = TRUE,
          edgeTranspLow = 70,
          edgeTranspHigh = 40,
          cexNodes = 1,
          cexHubs = 1.3,
          showTitle = FALSE,
          mar = c(1,3,1,2))

# Rearrange nodes to improve readability
lay <- p$layout$layout1
lay["g_Alloprevotella", 2] <- 0.75
lay["g_Prevotella", 2] <- 0.26
lay["g_Atopostipes", 2] <- 0.49
lay["g_Glutamicibacter", 2] <- 0.45
lay["g_Staphylococcus", 2] <- 0.39
lay["g_Brachybacterium", 2] <- 0.34
lay["g_Clostridium sensu stricto 1", 2] <- 0.3
lay["g_Ruminococcaceae UCG-002", ] <- c(0.58, -0.5)
lay["g_Methylobacterium", 2] <- -0.24


pdf("./figure4b.pdf", width = 30, height = 30)
#x11(width = 30, height = 30)
plot(netprops_spring_single, 
     layout = lay,
     repulsion = 1,
     shortenLabels = "simple",
     labelLength = 40L,
     colorVec = rainbow(4),
     charToRm = "g_",
     labelScale = FALSE,
     nodeFilter = "highestDegree",
     nodeFilterPar = 50,
     nodeSize = "eigen",
     nodeSizeSpread = 4,
     nodeColor = "cluster",
     nodeTransp = 65,
     hubTransp = 50,
     hubBorderWidth = 2,
     hubBorderCol = "gray40",
     colorNegAsso = TRUE,
     edgeTranspLow = 70,
     edgeTranspHigh = 45,
     cexNodes = 1,
     cexHubs = 1.3,
     cexLabels = 4,
     showTitle = FALSE,
     mar = c(1,3,1,2))
dev.off()


### Figure S4 ##################################################################

# Same settings as before, but the "unsigned" transformation is used to
# transform associations into dissimilarities.

net_spring_single_unsigned <- netConstruct(net_spring_single$assoMat1, 
                                           dataType = "condDependence",
                                           sparsMethod = "none",  
                                           dissFunc = "unsigned", 
                                           seed = 20190101)

netprops_spring_single_unsigned <- netAnalyze(net_spring_single_unsigned, 
                                              clustMethod = "cluster_fast_greedy",
                                              hubPar = "eigenvector", 
                                              hubQuant = 0.95, lnormFit = FALSE)

#------------------------------------------------------
# Table S6
summary(netprops_spring_single_unsigned)

#------------------------------------------------------

x11(width = 10, height = 10)
p <- plot(netprops_spring_single_unsigned, 
          repulsion = 1.05,
          shortenLabels = "simple",
          labelLength = 40L,
          charToRm = "g_",
          labelScale = FALSE,
          nodeFilter = "none",
          rmSingles = "inboth",
          nodeSize = "eigen",
          nodeSizeSpread = 3,
          nodeColor = "cluster",
          nodeTransp = 65,
          hubTransp = 50,
          hubBorderWidth = 2,
          hubBorderCol = "gray40",
          colorNegAsso = TRUE,
          edgeTranspLow = 70,
          edgeTranspHigh = 30,
          cexNodes = 2,
          cexHubs = 1,
          showTitle = FALSE,
          mar = c(1,2,1,2))

# Rearrange nodes to improve readability
lay <- p$layout$layout1
lay["f_Rhizobiaceae", 2] <- 0.47
lay["g_Peptoniphilus", 2] <- -0.49
lay["g_Ruminococcaceae UCG-014", 2] <- -0.14
lay["g_Fusicatenibacter", 2] <- 0.11
lay["g_Kocuria", 2] <- -0.9
lay["g_Aeromonas", 2] <- -0.21
lay["g_Pseudoalteromonas", 2] <- -0.37
lay["g_Brevibacterium", 2] <- -0.85

pdf("./paper/submission/supplement/figureS4.pdf", width = 10, height = 10)
#x11(10,10)
plot(netprops_spring_single_unsigned, 
     layout = lay,
     repulsion = 1.05,
     shortenLabels = "simple",
     labelLength = 40L,
     charToRm = "g_",
     labelScale = FALSE,
     nodeFilter = "none",
     rmSingles = "inboth",
     nodeSize = "eigen",
     nodeSizeSpread = 3,
     nodeColor = "cluster",
     nodeTransp = 65,
     hubTransp = 50,
     hubBorderWidth = 2,
     hubBorderCol = "gray40",
     colorNegAsso = TRUE,
     edgeTranspLow = 70,
     edgeTranspHigh = 30,
     cexNodes = 2,
     cexHubs = 1,
     cexLabels = 1.1,
     showTitle = FALSE,
     mar = c(1,2,1,2))
dev.off()


### Figure 5 ###################################################################

### Network comparison

# Constructing two networks for the study centers Ulm and Munich by splitting
# the data set according to "center" (all other arguments remain the same).

net_spring <- netConstruct(dust_counts, group = center,
                           filtTax = "highestFreq",
                           filtTaxPar = list(highestFreq = 100),
                           filtSamp = "totalReads",
                           filtSampPar = list(totalReads = 1000),
                           zeroMethod = "none", normMethod = "none",
                           measure = "spring",
                           measurePar = list(nlambda = 10, rep.num = 10,
                                             ncores=1),
                           seed = 20190101)

netprops_spring <- netAnalyze(net_spring, clustMethod = "cluster_fast_greedy", 
                              hubPar = "eigenvector", hubQuant = 0.95,
                              lnormFit = FALSE)

#------------------------------------------------------
# Table S7
summary(netprops_spring, groupNames = c("Munich", "Ulm"))

#------------------------------------------------------

x11(width = 16, height = 8)
p <- plot(netprops_spring,
          sameLayout = TRUE,
          layoutGroup = 1, 
          repulsion = 1,
          groupNames = c("Munich","Ulm"),
          shortenLabels = "intelligent",
          labelLength = 9,
          labelPattern = c(6,"'",3),
          charToRm = "g_",
          labelScale = FALSE,
          nodeFilter = "none",
          nodeFilterPar = 20,
          rmSingles = "inboth",
          nodeSize = "eigen",
          nodeSizeSpread = 4,
          nodeColor = "cluster",
          colorVec = rainbow(6),
          nodeTransp = 65,
          hubTransp = 50,
          hubBorderWidth = 2,
          hubBorderCol = "gray40",
          colorNegAsso = TRUE,
          edgeWidth = 1,
          edgeTranspLow = 70,
          edgeTranspHigh = 30,
          cexNodes = 1,
          cexHubs = 1.3,
          cexTitle = 1.5,
          cexLabels = 0.85,
          showTitle = TRUE,
          mar = c(1,1,3,1))

# Rearrange nodes to improve readability
lay <- p$layout$layout1
lay["g_Pseudomonas", 2] <- 0.24
lay["g_[Eubacterium] coprostanoligenes group", 2] <- -0.38
lay["g_Actinomyces", 2] <- -0.59
lay["g_Aggregatibacter", 2] <- -0.54
lay["g_Bifidobacterium", 2] <-  -0.31
lay["g_Atopostipes", 2] <- 0.06
lay["g_Brachybacterium", 2] <- 0.01
lay["g_Aerococcus", 2] <- -0.02
lay["g_Brevundimonas", 2] <- 0.59
lay["g_Chryseobacterium", 1] <- 0.24
lay["g_Aliterella CENA595", 1] <- 0.63
lay["g_Pedobacter", 2] <- 0.64
lay["g_Clostridium sensu stricto 1", 2] <- -0.29


pdf("./figure5.pdf", width = 50, height = 25)
#x11(width = 16, height = 8)
plot(netprops_spring,
     layout = lay,
     groupNames = c("Munich","Ulm"),
     shortenLabels = "intelligent",
     labelLength = 9,
     labelPattern = c(6,"'",3),
     charToRm = "g_",
     labelScale = FALSE,
     nodeFilter = "none",
     nodeFilterPar = 20,
     rmSingles = "inboth",
     nodeSize = "eigen",
     nodeSizeSpread = 4,
     nodeColor = "cluster",
     colorVec = rainbow(6),
     nodeTransp = 65,
     hubTransp = 50,
     hubBorderWidth = 2,
     hubBorderCol = "gray40",
     colorNegAsso = TRUE,
     edgeWidth = 1,
     edgeTranspLow = 70,
     edgeTranspHigh = 30,
     cexNodes = 1,
     cexHubs = 1.3,
     cexTitle = 6,
     cexLabels = 2.8,
     showTitle = TRUE,
     mar = c(1,1,3,1))
dev.off()


### Table 6, 7, and S8 #########################################################

### Quantitative network comparison

# Run on server with 15 CPU cores:
net_spring_comp<- netCompare(netprops_spring, permTest = TRUE, 
                             lnormFit = FALSE, jaccQuant = 0.75, 
                             nPerm = 1000, cores = 15,
                             seed = 20190101, adjust = "none")

# Rerun with multiple testing adjustment
net_spring_comp_adaptbh <- netCompare(netprops_spring, permTest = TRUE, 
                                      lnormFit = FALSE, jaccQuant = 0.75, 
                                      nPerm = 1000, cores = 6,
                                      seed = 20190101, adjust = "adaptBH",
                                      assoPerm = net_spring_comp$assoPerm)

summary(net_spring_comp_adaptbh, pAdjust = TRUE, 
        groupNames = c("Munich", "Ulm"), digitsPval = 6)


### Differential network #######################################################

diffnet_spring <- diffnet(net_spring, cores = 6L, 
                          assoPerm = net_spring_comp$assoPerm)

# No differentially associated taxa detected.


### Figure 6 ###################################################################

### Sample similarity networks

# Find optimal number of clusters (k) for mattress data

net_aitch_single <- netConstruct(dust_counts_sel, group = NULL,
                                 filtTax = c("totalReads"),
                                 filtTaxPar = list(totalReads = 1000),
                                 filtSamp = c("totalReads"),
                                 filtSampPar = list(totalReads = 1000),
                                 zeroMethod = "multRepl", 
                                 measure = "aitchison", 
                                 sparsMethod = "knn", kNeighbor = 3, 
                                 seed = 20190101)

props_aitch_single <- netAnalyze(net_aitch_single,
                                 clustMethod = "hierarchical",
                                 clustPar = list(method = "average", 
                                                 k=2),
                                 hubPar = "eigenvector", connect = FALSE,
                                 hubQuant = 0.99, lnormFit = FALSE)

x11(width = 10, height = 10)
plot(props_aitch_single,
     nodeColor = "cluster", 
     highlightHubs = TRUE,
     labels = FALSE,
     nodeFilter = "none",
     nodeFilterPar = 3,
     edgeFilter = "none",
     edgeFilterPar = 0.6,
     rmSingles = TRUE, 
     nodeSize = "fix", 
     nodeSizeSpread = 1,
     repulsion = 1.1, 
     cexNodes = 1.6,
     cexHubs = 1.8,
     edgeTranspLow = 10, 
     edgeTranspHigh = 10,
     borderWidth = 1, 
     hubBorderWidth = 2,
     borderCol = "gray", 
     nodeTransp = 50,
     hubTransp = 20, 
     mar = c(1,1,3,1),
     showTitle = TRUE,
     title1 = paste("number of clusters:", ks[k]))

#-------------------------------------------------------------------------------
# Detect and remove the outlier visible in the network plot

which(props_aitch_single$clustering$clust1 == 2)
dust_counts_sel <- dust_counts_sel[-657, ]
which(rownames(nose_counts_sel) == "1709")
nose_counts_sel <- nose_counts_sel[-657, ]

#-------------------------------------------------------------------------------
# Rerun without the outlier

ks <- seq(2,10,1)

pdf("./net_aitchison_mattress_find_clust.pdf",
    width = 10, height = 10)
for(m in 1:length(methods)){
  for(k in 1:length(ks)){
    props_aitch_single <- netAnalyze(net_aitch_single,
                                     clustMethod = "hierarchical",
                                     clustPar = list(method = "average", 
                                                     k=ks[k]),
                                     hubPar = "eigenvector", connect = FALSE,
                                     hubQuant = 0.99, lnormFit = FALSE)
    
    #x11(width = 10, height = 10)
    plot(props_aitch_single,
         nodeColor = "cluster", 
         highlightHubs = TRUE,
         labels = FALSE,
         nodeFilter = "none",
         nodeFilterPar = 3,
         edgeFilter = "none",
         edgeFilterPar = 0.6,
         rmSingles = TRUE, 
         nodeSize = "fix", 
         nodeSizeSpread = 1,
         repulsion = 1.1, 
         cexNodes = 1.6,
         cexHubs = 1.8,
         edgeTranspLow = 10, 
         edgeTranspHigh = 10,
         borderWidth = 1, 
         hubBorderWidth = 2,
         borderCol = "gray", 
         nodeTransp = 50,
         hubTransp = 20, 
         mar = c(1,1,3,1),
         showTitle = TRUE,
         title1 = paste("number of clusters:", ks[k]))
    legend(0.7, 1, legend = c("Munich", "Ulm"), pch = c(21,24), col = "gray", 
           pt.bg = "grey80", pt.cex = 2, cex = 1)
    
    #x11()
    plot(props_aitch_single$clustering$tree1, cex = 0.6, hang = -1, xlab = "",
         sub = "", main = paste("number of clusters:", ks[k]))
    rect.hclust(props_aitch_single$clustering$tree1, k = ks[k], border = 2:6)
  }
}
dev.off()

# 3 clusters seem to be convenient

#------------------------------------------------------------------------------
# Find optimal number of clusters (k) for the nose data set

net_aitchi_nose <- netConstruct(nose_counts_sel,
                                filtTax = c("totalReads"),
                                filtTaxPar = list(totalReads = 1000),
                                filtSamp = c("totalReads"),
                                filtSampPar = list(totalReads = 1000),
                                zeroMethod = "multRepl",
                                measure = "aitchison",
                                sparsMethod = "knn", kNeighbor = 3, 
                                seed = 20190101)

ks <- seq(2,10,1)

pdf("./net_aitchison_nose_find_clust.pdf", width = 10, height = 10)
for(m in 1:length(methods)){
  for(k in 1:length(ks)){
    props_aitch_single <- netAnalyze(net_aitchi_nose,
                                     clustMethod = "hierarchical",
                                     clustPar = list(method = "average", 
                                                     k=ks[k]),
                                     hubPar = "eigenvector", connect = FALSE,
                                     hubQuant = 0.99, lnormFit = FALSE)
    
    #x11(width = 10, height = 10)
    plot(props_aitch_single,
         nodeColor = "cluster", 
         highlightHubs = TRUE,
         labels = FALSE,
         nodeFilter = "none",
         nodeFilterPar = 3,
         edgeFilter = "none",
         edgeFilterPar = 0.6,
         rmSingles = TRUE, 
         nodeSize = "fix", 
         nodeSizeSpread = 1,
         repulsion = 1.3, 
         cexNodes = 1.6,
         cexHubs = 1.8,
         edgeTranspLow = 10, 
         edgeTranspHigh = 10,
         borderWidth = 1, 
         hubBorderWidth = 2,
         borderCol = "gray", 
         nodeTransp = 50,
         hubTransp = 20, 
         mar = c(1,1,3,1),
         showTitle = TRUE,
         title1 = paste("number of clusters:", ks[k]))
    
    #x11()
    plot(props_aitch_single$clustering$tree1, cex = 0.6, hang = -1, xlab = "",
         sub = "", main = paste("number of clusters:", ks[k]))
    rect.hclust(props_aitch_single$clustering$tree1, k = ks[k], border = 2:6)
  }
}
dev.off()

# 3 clusters seem to be convenient, as well.


#-------------------------------------------------------------------------------
# Construct mutual network plot

net_aitchi_matt_nose <- netConstruct(dust_counts_sel, data2 = nose_counts_sel,
                                     filtTax = c("totalReads"),
                                     filtTaxPar = list(totalReads = 1000),
                                     filtSamp = c("totalReads"),
                                     filtSampPar = list(totalReads = 1000),
                                     zeroMethod = "multRepl", 
                                     measure = "aitchison",
                                     sparsMethod = "knn", kNeighbor = 3, 
                                     seed = 20190101)

props_aitchi_matt_nose <- netAnalyze(net_aitchi_matt_nose,
                                     clustMethod = "hierarchical",
                                     clustPar = list(method = "average",
                                                     k = 3),
                                     clustPar2 = list(method = "average", 
                                                      k = 3),
                                     hubPar = "eigenvector", connect = FALSE,
                                     hubQuant = 0.99, lnormFit = FALSE)

#------------------------------------------------------
# Table S9
summary(props_aitchi_matt_nose, groupNames = c("Mattress", "Nose"))
#------------------------------------------------------

pdf("./figure6.pdf", width = 50, height = 25)
#x11(width = 30, height = 15)
plot(props_aitchi_matt_nose, 
     sameLayout = FALSE,
     nodeColor = "cluster", 
     highlightHubs = TRUE,
     sameClustCol = TRUE,
     sameColThresh = 100,
     colorVec = rainbow(5),
     nodeShape = c("circle", "triangle"), 
     featVecShape = center_sel,
     labels = FALSE,
     nodeFilter = "none",
     nodeFilterPar = 3,
     edgeFilter = "none",
     edgeFilterPar = 0.6,
     rmSingles = TRUE, 
     nodeSize = "fix", 
     nodeSizeSpread = 1,
     repulsion = 1.3, 
     cexNodes = 1.6,
     cexHubs = 1.8,
     edgeTranspLow = 10, 
     edgeTranspHigh = 10,
     borderWidth = 1, 
     hubBorderWidth = 2,
     borderCol = "gray", 
     nodeTransp = 50,
     hubTransp = 20, 
     mar = c(1,1,2.5,2.5),
     groupNames = c("Mattress", "Nose"),
     cexTitle = 6)

legend(1.04, 1.15, legend = c("Munich", "Ulm"), pch = c(21,24), col = "gray", 
       pt.bg = "grey80", pt.cex = 4, cex = 4)
dev.off()


### Table S10, S11, and S12 ####################################################

### Comparing the sample similarity networks

netcomp_aitchison <- netCompare(props_aitchi_matt_nose, 
                                permTest = TRUE, nPerm = 1000L,
                                adjust = "adaptBH",
                                seed = 20190101, cores = 4L,
                                storeAssoPerm = FALSE)

summary(netcomp_aitchison, pAdjust = TRUE, digitsPval = 6)
