# Supplementary material for: NetCoMi: network construction and comparison for microbiome data in R
Source: Brief Bioinform. 2020 Dec 3;22(4):bbaa290. doi: 10.1093/bib/bbaa290 (PMC8293835; doi:10.1093/bib/bbaa290)
Supplement: Rscript_supplement6_bbaa290 [file rscript_supplement6_bbaa290.txt]

################################################################################

# This script has been used to produce the results in Supplementary Section 6
# of the manuscript "NetCoMi: Network Construction and Comparison for Microbiome 
# Data in R"

################################################################################

# Define directory where results should be stored
setwd("<working directory>")

library(igraph)
library(NetCoMi)

# download links:
# stool:
# https://www.ncbi.nlm.nih.gov/pmc/articles/PMC5706738/bin/pcbi.1005852.s023.xlsx

# buccal mucosa:
#https://www.ncbi.nlm.nih.gov/pmc/articles/PMC5706738/bin/pcbi.1005852.s024.xlsx

# The xlsx data sets are transformed into .csv files. 
# To be in line with the original networks, the feature "Viruses_noname" are
# removed from the edge lists

### stool network ##############################################################

data_stool <-  read.csv("./banocc/stool_network.csv", header=TRUE, 
                        sep = ";", dec = ",")

names(data_stool) <- c("v1", "v2", "weight")
head(data_stool)

graph_stool <- graph.data.frame(data_stool, directed = FALSE)

adja_stool <- as_adjacency_matrix(graph_stool, attr = "weight", sparse = FALSE)

# network construction
net_banocc_stool <- netConstruct(adja_stool, 
                                 dataType = "correlation", 
                                 verbose = 3,
                                 sparsMethod = "none", 
                                 dissFunc = "signed", 
                                 seed = 123456)

# network analysis
netprops_banocc_stool <- netAnalyze(net_banocc_stool, 
                                    clustMethod = "cluster_fast_greedy",
                                    hubPar = "eigenvector", hubQuant = 0.95)

colvec <- c("red", "blue3", "chartreuse1", "deeppink")

# network plot
pdf("./networks/net_banocc_stool.pdf", width = 30, height = 30)
#x11(width = 30, height = 30)
plot(netprops_banocc_stool,
     repulsion = 1.01, 
     shortenLabels = "simple",
     labelLength = 40,
     labelScale = FALSE,
     nodeSize = "eigen",
     nodeSizeSpread = 4,
     nodeColor = "cluster",
     colorVec = colvec,
     nodeTransp = 50,
     hubTransp = 30,
     hubBorderWidth = 2,
     hubBorderCol = "gray40",
     edgeTranspLow = 10,
     edgeTranspHigh = 10,
     posCol = "skyblue",
     negCol = "orange",
     edgeWidth = 1.5,
     cut = 0.2,
     cexNodes = 2.5,
     cexHubs = 1.3,
     cexLabels = 6,
     cexTitle = 7,
     showTitle = TRUE,
     title1 = "Stool",
     mar = c(1,4,2,4))
dev.off()

# print network properties
summary(netprops_banocc_stool)


### buccal mucosa network ##############################################################

data_buccal <-  read.csv("./banocc/buccal_mucosa_network.csv", header=TRUE, 
                         sep = ";", dec = ",")
names(data_buccal) <- c("v1", "v2", "weight")
head(data_buccal)

graph_buccal <- graph.data.frame(data_buccal, directed = FALSE)

adja_buccal <- as_adjacency_matrix(graph_buccal, attr = "weight", sparse = FALSE)

# network construction
net_banocc_buccal <- netConstruct(adja_buccal, 
                                  dataType = "correlation", 
                                  verbose = 3,
                                  sparsMethod = "none", 
                                  dissFunc = "signed", 
                                  seed = 123456)

# network analysis
netprops_banocc_buccal <- netAnalyze(net_banocc_buccal, 
                                     clustMethod = "cluster_fast_greedy",
                                     hubPar = "eigenvector", hubQuant = 0.95)

colvec <- c("red", "blue3", "chartreuse1", "deeppink", "darkgreen")

# network plot

pdf("./networks/net_banocc_buccal.pdf", width = 30, height = 30)
#x11(width = 30, height = 30)
plot(netprops_banocc_buccal,
     repulsion = 1.01, 
     shortenLabels = "simple",
     labelLength = 40,
     labelScale = FALSE,
     nodeSize = "eigen",
     nodeSizeSpread = 4,
     nodeColor = "cluster",
     colorVec = colvec,
     nodeTransp = 50,
     hubTransp = 30,
     hubBorderWidth = 2,
     hubBorderCol = "gray40",
     edgeTranspLow = 10,
     edgeTranspHigh = 10,
     posCol = "skyblue",
     negCol = "orange",
     edgeWidth = 0.6,
     cut = 0.1,
     cexNodes = 2.5,
     cexHubs = 1.3,
     cexLabels = 6,
     cexTitle = 7,
     showTitle = TRUE,
     title1 = "Buccal mucosa",
     mar = c(1,4,2,4))
dev.off()

# print network properties
summary(netprops_banocc_buccal)
