# Supplementary material for: NetCoMi: network construction and comparison for microbiome data in R
Source: Brief Bioinform. 2020 Dec 3;22(4):bbaa290. doi: 10.1093/bib/bbaa290 (PMC8293835; doi:10.1093/bib/bbaa290)
Supplement: Rscript_supplement7_bbaa290 [file rscript_supplement7_bbaa290.txt]

################################################################################

# This script has been used to produce the results in Supplementary Section 7
# of the manuscript "NetCoMi: Network Construction and Comparison for Microbiome 
# Data in R"

################################################################################

# Define directory where results should be stored
setwd("<working directory>")

#-------------------------------------------------------------------------------
# Load mattress dust data
load("<data location>/Dust_Genus_filtered.RData")

# Extract count matrix and phenotypes
dust_counts <- t(Dust_G_1000@otu_table@.Data)
colnames(dust_counts) <- Dust_G_1000@tax_table@.Data[, "Genus"]
dim(dust_counts)
# 1022 707

dust_pheno <- Dust_G_1000@sam_data@.Data
names(dust_pheno) <- Dust_G_1000@sam_data@names

center <- dust_pheno$center
# 3=Munich
# 4=Ulm

#-------------------------------------------------------------------------------
# Load NetCoMi package

# devtools::install_github("stefpeschel/NetCoMi", dependencies = TRUE,
#                          repos = c("https://cloud.r-project.org/",
#                                    BiocManager::repositories()))

library(NetCoMi)


### Network construction using different association measures ##################

### Correlation

# SparCC
net_sparcc <- netConstruct(dust_counts, verbose = 3,
                           filtTax = "highestFreq",
                           filtTaxPar = list(highestFreq = 100),
                           filtSamp = "totalReads",
                           filtSampPar = list(totalReads = 1000),
                           zeroMethod = "none", normMethod = "none",
                           measure = "sparcc",
                           sparsMethod = "threshold", thresh = 0.2,
                           dissFunc = "signed", 
                           seed = 20190101)


#save(net_sparcc, file = "RData/net_sparcc.RData")
load("./RData/net_sparcc.RData")

# CCLasso
net_cclasso <- netConstruct(dust_counts, verbose = 3,
                            filtTax = "highestFreq",
                            filtTaxPar = list(highestFreq = 100),
                            filtSamp = "totalReads",
                            filtSampPar = list(totalReads = 1000),
                            zeroMethod = "pseudo", normMethod = "none",
                            measure = "cclasso",
                            sparsMethod = "threshold", thresh = 0.2,
                            dissFunc = "signed", 
                            seed = 20190101)
#save(net_cclasso, file = "RData/net_cclasso.RData")
load("RData/net_cclasso.RData")

# CCREPE
net_ccrepe <- netConstruct(dust_counts, verbose = 3,
                           filtTax = "highestFreq",
                           filtTaxPar = list(highestFreq = 100),
                           filtSamp = "totalReads",
                           filtSampPar = list(totalReads = 1000),
                           zeroMethod = "pseudo", normMethod = "fractions",
                           measure = "ccrepe",
                           sparsMethod = "threshold", thresh = 0.2,
                           dissFunc = "signed", 
                           seed = 20190101)
#save(net_ccrepe, file = "RData/net_ccrepe.RData")
load("RData/net_ccrepe.RData")

### Proportionality

# propr
net_propr <- netConstruct(dust_counts, verbose = 3,
                          filtTax = "highestFreq",
                          filtTaxPar = list(highestFreq = 100),
                          filtSamp = "totalReads",
                          filtSampPar = list(totalReads = 1000),
                          zeroMethod = "pseudo", normMethod = "none",
                          measure = "propr",
                          sparsMethod = "threshold", thresh = 0.2,
                          dissFunc = "signed", 
                          seed = 20190101)


### Conditional dependence

# SPRING
net_spring <- netConstruct(dust_counts, verbose = 3,
                           filtTax = "highestFreq",
                           filtTaxPar = list(highestFreq = 100),
                           filtSamp = "totalReads",
                           filtSampPar = list(totalReads = 1000),
                           zeroMethod = "none", normMethod = "none",
                           measure = "spring",
                           measurePar = list(nlambda = 50, 
                                             rep.num = 50,
                                             thresh = 0.1, 
                                             subsample.ratio = 0.31, # 10*sqrt(n)/n for n > 144
                                             lambda.min.ratio = 0.01,
                                             lambdaseq = "data-specific",
                                             ncores=1),
                           sparsMethod = "none",  dissFunc = "signed", 
                           seed = 20190101)
#save(net_spring, file = "RData/net_spring50.RData")
load("RData/net_spring50.RData")

# SpiecEasi
net_spieceasi_mb <- netConstruct(dust_counts, verbose = 3,
                                 filtTax = "highestFreq",
                                 filtTaxPar = list(highestFreq = 100),
                                 filtSamp = "totalReads",
                                 filtSampPar = list(totalReads = 1000),
                                 zeroMethod = "none", normMethod = "none",
                                 measure = "spieceasi",
                                 measurePar = list(method = "mb", 
                                                   nlambda = 50,
                                                   lambda.min.ratio = 0.01,
                                                   pulsar.params = list(rep.num = 50,
                                                                        thresh = 0.1, 
                                                                        subsample.ratio = 0.31)),
                                 sparsMethod = "none", dissFunc = "signed", 
                                 seed = 20190101)
#save(net_spieceasi_mb, file = "RData/net_spieceasi_mb50.RData")
load("RData/net_spieceasi_mb50.RData")

net_spieceasi_gl <- netConstruct(dust_counts, verbose = 3,
                                 filtTax = "highestFreq",
                                 filtTaxPar = list(highestFreq = 100),
                                 filtSamp = "totalReads",
                                 filtSampPar = list(totalReads = 1000),
                                 zeroMethod = "none", normMethod = "none",
                                 measure = "spieceasi",
                                 measurePar = list(method = "glasso", 
                                                   nlambda = 50,
                                                   lambda.min.ratio = 0.01,
                                                   pulsar.params = list(rep.num = 50,
                                                                        thresh = 0.1, 
                                                                        subsample.ratio = 0.31)),
                                 sparsMethod = "none", 
                                 dissFunc = "signed", 
                                 seed = 20190101)
#save(net_spieceasi_gl, file = "RData/net_spieceasi_gl50.RData")
load("RData/net_spieceasi_gl50.RData")


# gCoda
net_gcoda <- netConstruct(dust_counts, verbose = 3,
                          filtTax = "highestFreq",
                          filtTaxPar = list(highestFreq = 100),
                          filtSamp = "totalReads",
                          filtSampPar = list(totalReads = 1000),
                          zeroMethod = "pseudo", normMethod = "none",
                          measure = "gcoda",
                          measurePar = list(lambda.min.ratio = 0.01,
                                            nlambda = 50,
                                            ebic.gamma = 1),
                          sparsMethod = "none", 
                          dissFunc = "signed", 
                          seed = 20190101)
#save(net_gcoda, file = "RData/net_gcoda50.RData")
load("RData/net_gcoda50.RData")


### Transformation/normalization methods (using Pearson correlation)

# Total sum scaling
net_tss <- netConstruct(dust_counts, verbose = 3,
                        filtTax = "highestFreq",
                        filtTaxPar = list(highestFreq = 100),
                        filtSamp = "totalReads",
                        filtSampPar = list(totalReads = 1000),
                        zeroMethod = "pseudo", normMethod = "TSS",
                        measure = "pearson",
                        sparsMethod = "threshold", thresh = 0.2,
                        dissFunc = "signed", 
                        seed = 20190101)

# Rarefying
net_rarefy <- netConstruct(dust_counts, verbose = 3,
                           filtTax = "highestFreq",
                           filtTaxPar = list(highestFreq = 100),
                           filtSamp = "totalReads",
                           filtSampPar = list(totalReads = 1000),
                           zeroMethod = "pseudo", normMethod = "rarefy",
                           measure = "pearson",
                           sparsMethod = "threshold", thresh = 0.2,
                           dissFunc = "signed", 
                           seed = 20190101)

# Clr
net_clr <- netConstruct(dust_counts, verbose = 3,
                        filtTax = "highestFreq",
                        filtTaxPar = list(highestFreq = 100),
                        filtSamp = "totalReads",
                        filtSampPar = list(totalReads = 1000),
                        zeroMethod = "pseudo", normMethod = "clr",
                        measure = "pearson",
                        sparsMethod = "threshold", thresh = 0.2,
                        dissFunc = "signed", 
                        seed = 20190101)

# VST
net_vst <- netConstruct(dust_counts, verbose = 3,
                        filtTax = "highestFreq",
                        filtTaxPar = list(highestFreq = 100),
                        filtSamp = "totalReads",
                        filtSampPar = list(totalReads = 1000),
                        zeroMethod = "pseudo", normMethod = "VST",
                        normPar = list(fitType = "local"),
                        measure = "pearson",
                        sparsMethod = "threshold", thresh = 0.2,
                        dissFunc = "signed", 
                        seed = 20190101)


### Zero treatment methods (using Pearson correlation)

# multiplicative replacement
net_mult <- netConstruct(dust_counts, verbose = 3,
                         filtTax = "highestFreq",
                         filtTaxPar = list(highestFreq = 100),
                         filtSamp = "totalReads",
                         filtSampPar = list(totalReads = 1000),
                         zeroMethod = "multRepl", normMethod = "clr",
                         measure = "pearson",
                         sparsMethod = "threshold", thresh = 0.2,
                         dissFunc = "signed", 
                         seed = 20190101)

# alr EM algorithm
net_alr <- netConstruct(dust_counts, verbose = 3,
                        filtTax = "highestFreq",
                        filtTaxPar = list(highestFreq = 100),
                        filtSamp = "totalReads",
                        filtSampPar = list(totalReads = 1000),
                        zeroMethod = "alrEM", normMethod = "clr",
                        zeroPar = list(tolerance = 0.01,
                                       max.iter = 10),
                        measure = "pearson",
                        sparsMethod = "threshold", thresh = 0.2,
                        dissFunc = "signed", 
                        seed = 20190101)
#save(net_alr, file = "RData/net_alr.RData")
load("RData/net_alr.RData")

# bayesian multiplicative replacement
net_bayes <- netConstruct(dust_counts, verbose = 3,
                          filtTax = "highestFreq",
                          filtTaxPar = list(highestFreq = 100),
                          filtSamp = "totalReads",
                          filtSampPar = list(totalReads = 1000),
                          zeroMethod = "bayesMult", normMethod = "clr",
                          measure = "pearson",
                          sparsMethod = "threshold", thresh = 0.2,
                          dissFunc = "signed", 
                          seed = 20190101)
#save(net_bayes, file = "RData/net_bayes.RData")
load("./RData/net_bayes.RData")


### Network analysis ###########################################################

# SparCC
netprops_sparcc <- netAnalyze(net_sparcc, clustMethod = "cluster_fast_greedy",
                              hubPar = "eigenvector", hubQuant = 0.95)

# CCLasso
netprops_cclasso <- netAnalyze(net_cclasso, clustMethod = "cluster_fast_greedy",
                               hubPar = "eigenvector", hubQuant = 0.95)

# CCREPE
netprops_ccrepe <- netAnalyze(net_ccrepe, clustMethod = "cluster_fast_greedy",
                              hubPar = "eigenvector", hubQuant = 0.95)

# propr
netprops_propr <- netAnalyze(net_propr, clustMethod = "cluster_fast_greedy",
                             hubPar = "eigenvector", hubQuant = 0.95)

# SPRING
netprops_spring <- netAnalyze(net_spring, clustMethod = "cluster_fast_greedy",
                              hubPar = "eigenvector", hubQuant = 0.95)

# SpiecEasi (MB)
netprops_spieceasi_mb <- netAnalyze(net_spieceasi_mb, clustMethod = "cluster_fast_greedy",
                                    hubPar = "eigenvector", hubQuant = 0.95)

# SpiecEasi (glasso)
netprops_spieceasi_gl <- netAnalyze(net_spieceasi_gl, clustMethod = "cluster_fast_greedy",
                                    hubPar = "eigenvector", hubQuant = 0.95)

# gCoda
netprops_gcoda <- netAnalyze(net_gcoda, clustMethod = "cluster_fast_greedy",
                             hubPar = "eigenvector", hubQuant = 0.95)

# Total sum scaling (TSS)
netprops_tss <- netAnalyze(net_tss, clustMethod = "cluster_fast_greedy",
                           hubPar = "eigenvector", hubQuant = 0.95)

# Rarefying
netprops_rarefy <- netAnalyze(net_rarefy, clustMethod = "cluster_fast_greedy",
                              hubPar = "eigenvector", hubQuant = 0.95)

# CLR
netprops_clr <- netAnalyze(net_clr, clustMethod = "cluster_fast_greedy",
                           hubPar = "eigenvector", hubQuant = 0.95)

# VST
netprops_vst <- netAnalyze(net_vst, clustMethod = "cluster_fast_greedy",
                           hubPar = "eigenvector", hubQuant = 0.95)

# multRepl
netprops_mult <- netAnalyze(net_mult, clustMethod = "cluster_fast_greedy",
                            hubPar = "eigenvector", hubQuant = 0.95)

# alr
netprops_alr <- netAnalyze(net_alr, clustMethod = "cluster_fast_greedy",
                           hubPar = "eigenvector", hubQuant = 0.95)

# bayesMult
netprops_bayes <- netAnalyze(net_bayes, clustMethod = "cluster_fast_greedy",
                             hubPar = "eigenvector", hubQuant = 0.95)


### Network plots ##############################################################

# get phyla for node colors

genera <- colnames(net_sparcc$assoEst1)

taxtab <- Dust_G_1000@tax_table@.Data

phyla <- taxtab[taxtab[, "Genus"] %in% genera, "Phylum"]

names(phyla) <- taxtab[taxtab[, "Genus"] %in% genera, "Genus"]

phyla_sort <- phyla[genera]

phyla_fact <- as.numeric(as.factor(phyla))

gen_phyl <- cbind(genera, phyla, phyla_fact)
gen_phyl[1:10, ]

table(phyla_fact)
table(phyla_sort)

colvec <- c("blue3", "cyan", "deeppink", "yellow", "lawngreen","darkgreen", "red", "orange")

scales::show_col(colvec)


#-------------------------------------------------------------------------------

# SparCC
pdf("./networks/net_sparcc.pdf", width = 30, height = 30)
#x11(width = 30, height = 30)
plot.microNetProps(netprops_sparcc, 
                   repulsion = 0.855, 
                   shortenLabels = "intelligent",
                   labelLength = 9,
                   labelPattern = c(6,"'",3),
                   charToRm = "g_",
                   labelScale = FALSE,
                   nodeFilter = "none",
                   rmSingles = "none",
                   nodeSize = "relFreq",
                   nodeSizeSpread = 2.5,
                   nodeColor = "feature",
                   featVecCol = phyla, 
                   colorVec = colvec,
                   nodeTransp = 65,
                   hubTransp = 50,
                   hubBorderWidth = 2,
                   borderCol = "gray60",
                   hubBorderCol = "gray40",
                   colorNegAsso = TRUE,
                   edgeTranspLow = 70,
                   edgeTranspHigh = 40,
                   cexNodes = 2.5,
                   cexHubs = 1.3,
                   cexLabels = 3,
                   cexTitle = 7,
                   showTitle = TRUE,
                   title1 = "SparCC",
                   mar = c(1,1,2,1))
dev.off()

table(netprops_cclasso$clustering$clust1)

# CCLasso
pdf("./networks/net_cclasso.pdf", width = 30, height = 30)
#x11(width = 30, height = 30)
plot.microNetProps(netprops_cclasso, 
                   repulsion = 0.852, 
                   shortenLabels = "intelligent",
                   labelLength = 9,
                   labelPattern = c(6,"'",3),
                   charToRm = "g_",
                   labelScale = FALSE,
                   nodeFilter = "none",
                   rmSingles = "none",
                   nodeSize = "relFreq",
                   nodeSizeSpread = 2.5,
                   nodeColor = "feature",
                   featVecCol = phyla, 
                   colorVec = colvec,
                   nodeTransp = 65,
                   hubTransp = 50,
                   hubBorderWidth = 2,
                   borderCol = "gray60",
                   hubBorderCol = "gray40",
                   colorNegAsso = TRUE,
                   edgeTranspLow = 70,
                   edgeTranspHigh = 40,
                   cexNodes = 2.5,
                   cexHubs = 1.3,
                   cexLabels = 3,
                   cexTitle = 7,
                   showTitle = TRUE,
                   title1 = "CCLasso",
                   mar = c(1,1,2,1))
dev.off()

# CCREPE
pdf("./networks/net_ccrepe.pdf", width = 30, height = 30)
#x11(width = 30, height = 30)
plot(netprops_ccrepe, 
     repulsion = 0.85, 
     shortenLabels = "intelligent",
     labelLength = 9,
     labelPattern = c(6,"'",3),
     charToRm = "g_",
     labelScale = FALSE,
     nodeFilter = "none",
     rmSingles = "none",
     nodeSize = "relFreq",
     nodeSizeSpread = 2.5,
     nodeColor = "feature",
     featVecCol = phyla, 
     colorVec = colvec,
     nodeTransp = 65,
     hubTransp = 50,
     hubBorderWidth = 2,
     borderCol = "gray60",
     hubBorderCol = "gray40",
     colorNegAsso = TRUE,
     edgeTranspLow = 70,
     edgeTranspHigh = 30,
     cexNodes = 2.5,
     cexHubs = 1.3,
     cexLabels = 3,
     cexTitle = 7,
     showTitle = TRUE,
     title1 = "CCREPE",
     mar = c(1,1,2,1))
dev.off()


# propr
pdf("./networks/net_propr.pdf", width = 30, height = 30)
#x11(width = 30, height = 30)
plot(netprops_propr, 
     repulsion = 0.852, 
     shortenLabels = "intelligent",
     labelLength = 9,
     labelPattern = c(6,"'",3),
     charToRm = "g_",
     labelScale = FALSE,
     nodeFilter = "none",
     rmSingles = "none",
     nodeSize = "relFreq",
     nodeSizeSpread = 2.5,
     nodeColor = "feature",
     featVecCol = phyla, 
     colorVec = colvec,
     nodeTransp = 65,
     hubTransp = 50,
     hubBorderWidth = 2,
     borderCol = "gray60",
     hubBorderCol = "gray40",
     colorNegAsso = TRUE,
     edgeTranspLow = 70,
     edgeTranspHigh = 30,
     cexNodes = 2.5,
     cexHubs = 1.3,
     cexLabels = 3,
     cexTitle = 7,
     showTitle = TRUE,
     title1 = "Prop",
     mar = c(1,1,2,1))
dev.off()


# SPRING
pdf("./networks/net_spring.pdf", width = 30, height = 30)
#x11(width = 30, height = 30)
p <- plot(netprops_spring, 
          repulsion = 0.85, 
          shortenLabels = "intelligent",
          labelLength = 9,
          labelPattern = c(6,"'",3),
          charToRm = "g_",
          labelScale = FALSE,
          nodeFilter = "none",
          rmSingles = "none",
          nodeSize = "relFreq",
          nodeSizeSpread = 2.5,
          nodeColor = "feature",
          featVecCol = phyla, 
          colorVec = colvec,
          nodeTransp = 65,
          hubTransp = 50,
          hubBorderWidth = 2,
          borderCol = "gray60",
          hubBorderCol = "gray40",
          colorNegAsso = TRUE,
          edgeTranspLow = 70,
          edgeTranspHigh = 30,
          cexNodes = 2.5,
          cexHubs = 1.3,
          cexLabels = 3,
          cexTitle = 7,
          showTitle = TRUE,
          title1 = "SPRING",
          mar = c(1,1,2,1))
dev.off()


# SpiecEasi
pdf("./networks/net_spieceasi_mb.pdf", width = 30, height = 30)
#x11(width = 30, height = 30)
plot(netprops_spieceasi_mb, 
     #layout = p$layout$layout1,
     repulsion = 0.85, 
     shortenLabels = "intelligent",
     labelLength = 9,
     labelPattern = c(6,"'",3),
     charToRm = "g_",
     labelScale = FALSE,
     nodeFilter = "none",
     rmSingles = "none",
     nodeSize = "relFreq",
     nodeSizeSpread = 2.5,
     nodeColor = "feature",
     featVecCol = phyla, 
     colorVec = colvec,
     nodeTransp = 65,
     hubTransp = 50,
     hubBorderWidth = 2,
     borderCol = "gray60",
     hubBorderCol = "gray40",
     colorNegAsso = TRUE,
     edgeTranspLow = 70,
     edgeTranspHigh = 30,
     cexNodes = 2.5,
     cexHubs = 1.3,
     cexLabels = 3,
     cexTitle = 7,
     showTitle = TRUE,
     title1 = "SpiecEasi (MB)",
     mar = c(1,1,2,1))
dev.off()


# SpiecEasi
pdf("./networks/net_spieceasi_gl.pdf", width = 30, height = 30)
#x11(width = 30, height = 30)
plot(netprops_spieceasi_gl, 
     #layout = p$layout$layout1,
     repulsion = 0.851, 
     shortenLabels = "intelligent",
     labelLength = 9,
     labelPattern = c(6,"'",3),
     charToRm = "g_",
     labelScale = FALSE,
     nodeFilter = "none",
     rmSingles = "none",
     nodeSize = "relFreq",
     nodeSizeSpread = 2.5,
     nodeColor = "feature",
     featVecCol = phyla, 
     colorVec = colvec,
     nodeTransp = 65,
     hubTransp = 50,
     hubBorderWidth = 2,
     borderCol = "gray60",
     hubBorderCol = "gray40",
     colorNegAsso = TRUE,
     edgeTranspLow = 70,
     edgeTranspHigh = 30,
     cexNodes = 2.5,
     cexHubs = 1.3,
     cexLabels = 3,
     cexTitle = 7,
     showTitle = TRUE,
     title1 = "SpiecEasi (glasso)",
     mar = c(1,1,2,1))
dev.off()


# gCoda
pdf("./networks/net_gcoda.pdf", width = 30, height = 30)
#x11(width = 30, height = 30)
plot(netprops_gcoda, 
     #layout = p$layout$layout1,
     repulsion = 0.852, 
     shortenLabels = "intelligent",
     labelLength = 9,
     labelPattern = c(6,"'",3),
     charToRm = "g_",
     labelScale = FALSE,
     nodeFilter = "none",
     rmSingles = "none",
     nodeSize = "relFreq",
     nodeSizeSpread = 2.5,
     nodeColor = "feature",
     featVecCol = phyla, 
     colorVec = colvec,
     nodeTransp = 65,
     hubTransp = 50,
     hubBorderWidth = 2,
     borderCol = "gray60",
     hubBorderCol = "gray40",
     colorNegAsso = TRUE,
     edgeTranspLow = 80,
     edgeTranspHigh = 50,
     cexNodes = 2.5,
     cexHubs = 1.3,
     cexLabels = 3,
     cexTitle = 7,
     showTitle = TRUE,
     title1 = "gCoda",
     mar = c(1,1,2,1))
dev.off()


#-------------------------------------------------------------------------------
# Normalization methods

# Pearson + total sum scaling
pdf("./networks/net_tss.pdf", width = 30, height = 30)
#x11(width = 30, height = 30)
plot(netprops_tss, 
     repulsion = 0.851, 
     shortenLabels = "intelligent",
     labelLength = 9,
     labelPattern = c(6,"'",3),
     charToRm = "g_",
     labelScale = FALSE,
     nodeFilter = "none",
     rmSingles = "none",
     nodeSize = "relFreq",
     nodeSizeSpread = 2.5,
     nodeColor = "feature",
     featVecCol = phyla, 
     colorVec = colvec,
     nodeTransp = 65,
     hubTransp = 50,
     hubBorderWidth = 2,
     borderCol = "gray60",
     hubBorderCol = "gray40",
     colorNegAsso = TRUE,
     edgeTranspLow = 70,
     edgeTranspHigh = 50,
     cexNodes = 2.5,
     cexHubs = 1.3,
     cexLabels = 3,
     cexTitle = 7,
     showTitle = TRUE,
     title1 = "TSS",
     mar = c(1,1,2,1))
dev.off()

# Pearson + rarefying
pdf("./networks/net_rarefy.pdf", width = 30, height = 30)
#x11(width = 30, height = 30)
plot(netprops_rarefy, 
     repulsion = 0.854, 
     shortenLabels = "intelligent",
     labelLength = 9,
     labelPattern = c(6,"'",3),
     charToRm = "g_",
     labelScale = FALSE,
     nodeFilter = "none",
     rmSingles = "none",
     nodeSize = "relFreq",
     nodeSizeSpread = 2.5,
     nodeColor = "feature",
     featVecCol = phyla, 
     colorVec = colvec,
     nodeTransp = 65,
     hubTransp = 50,
     hubBorderWidth = 2,
     borderCol = "gray60",
     hubBorderCol = "gray40",
     colorNegAsso = TRUE,
     edgeTranspLow = 70,
     edgeTranspHigh = 30,
     cexNodes = 2.5,
     cexHubs = 1.3,
     cexLabels = 3,
     cexTitle = 7,
     showTitle = TRUE,
     title1 = "Rarefying",
     mar = c(1,1,2,1))
dev.off()

# Pearson + CLR
pdf("./networks/net_clr.pdf", width = 30, height = 30)
#x11(width = 30, height = 30)
plot(netprops_clr, 
     repulsion = 0.85, 
     shortenLabels = "intelligent",
     labelLength = 9,
     labelPattern = c(6,"'",3),
     charToRm = "g_",
     labelScale = FALSE,
     nodeFilter = "none",
     rmSingles = "none",
     nodeSize = "relFreq",
     nodeSizeSpread = 2.5,
     nodeColor = "feature",
     featVecCol = phyla, 
     colorVec = colvec,
     nodeTransp = 65,
     hubTransp = 50,
     hubBorderWidth = 2,
     borderCol = "gray60",
     hubBorderCol = "gray40",
     colorNegAsso = TRUE,
     edgeTranspLow = 70,
     edgeTranspHigh = 30,
     cexNodes = 2.5,
     cexHubs = 1.3,
     cexLabels = 3,
     cexTitle = 7,
     showTitle = TRUE,
     title1 = "CLR",
     mar = c(1,1,2,1))
dev.off()

# Pearson + VST
pdf("./networks/net_vst.pdf", width = 30, height = 30)
#x11(width = 30, height = 30)
plot(netprops_vst, 
     repulsion = 0.852, 
     shortenLabels = "intelligent",
     labelLength = 9,
     labelPattern = c(6,"'",3),
     charToRm = "g_",
     labelScale = FALSE,
     nodeFilter = "none",
     rmSingles = "none",
     nodeSize = "relFreq",
     nodeSizeSpread = 2.5,
     nodeColor = "feature",
     featVecCol = phyla, 
     colorVec = colvec,
     nodeTransp = 65,
     hubTransp = 50,
     hubBorderWidth = 2,
     borderCol = "gray60",
     hubBorderCol = "gray40",
     colorNegAsso = TRUE,
     edgeTranspLow = 70,
     edgeTranspHigh = 30,
     cexNodes = 2.5,
     cexHubs = 1.3,
     cexLabels = 3,
     cexTitle = 7,
     showTitle = TRUE,
     title1 = "VST",
     mar = c(1,1,2,1))
dev.off()

#-------------------------------------------------------------------------------
# Zero handling methods

# multiplicative replacement
pdf("./networks/net_mult.pdf", width = 30, height = 30)
#x11(width = 30, height = 30)
plot(netprops_mult, 
     repulsion = 0.851, 
     shortenLabels = "intelligent",
     labelLength = 9,
     labelPattern = c(6,"'",3),
     charToRm = "g_",
     labelScale = FALSE,
     nodeFilter = "none",
     rmSingles = "none",
     nodeSize = "relFreq",
     nodeSizeSpread = 2.5,
     nodeColor = "feature",
     featVecCol = phyla, 
     colorVec = colvec,
     nodeTransp = 65,
     hubTransp = 50,
     hubBorderWidth = 2,
     borderCol = "gray60",
     hubBorderCol = "gray40",
     colorNegAsso = TRUE,
     edgeTranspLow = 70,
     edgeTranspHigh = 30,
     cexNodes = 2.5,
     cexHubs = 1.3,
     cexLabels = 3,
     cexTitle = 7,
     showTitle = TRUE,
     title1 = "multImp",
     mar = c(1,1,2,1))
dev.off()


# EM alr algorithm
pdf("./networks/net_alr.pdf", width = 30, height = 30)
#x11(width = 30, height = 30)
plot(netprops_alr, 
     repulsion = 0.851, 
     shortenLabels = "intelligent",
     labelLength = 9,
     labelPattern = c(6,"'",3),
     charToRm = "g_",
     labelScale = FALSE,
     nodeFilter = "none",
     rmSingles = "none",
     nodeSize = "relFreq",
     nodeSizeSpread = 2.5,
     nodeColor = "feature",
     featVecCol = phyla, 
     colorVec = colvec,
     nodeTransp = 65,
     hubTransp = 50,
     hubBorderWidth = 2,
     borderCol = "gray60",
     hubBorderCol = "gray40",
     colorNegAsso = TRUE,
     edgeTranspLow = 70,
     edgeTranspHigh = 30,
     cexNodes = 2.5,
     cexHubs = 1.3,
     cexLabels = 3,
     cexTitle = 7,
     showTitle = TRUE,
     title1 = "EMalr",
     mar = c(1,1,2,1))
dev.off()


# Bayesian-multiplicative treatment
pdf("./networks/net_bayes.pdf", width = 30, height = 30)
#x11(width = 30, height = 30)
plot(netprops_bayes, 
     repulsion = 0.851, 
     shortenLabels = "intelligent",
     labelLength = 9,
     labelPattern = c(6,"'",3),
     charToRm = "g_",
     labelScale = FALSE,
     nodeFilter = "none",
     rmSingles = "none",
     nodeSize = "relFreq",
     nodeSizeSpread = 2.5,
     nodeColor = "feature",
     featVecCol = phyla, 
     colorVec = colvec,
     nodeTransp = 65,
     hubTransp = 50,
     hubBorderWidth = 2,
     borderCol = "gray60",
     hubBorderCol = "gray40",
     colorNegAsso = TRUE,
     edgeTranspLow = 70,
     edgeTranspHigh = 30,
     cexNodes = 2.5,
     cexHubs = 1.3,
     cexLabels = 3,
     cexTitle = 7,
     showTitle = TRUE,
     title1 = "bayesMult",
     mar = c(1,1,2,1))
dev.off()

### Venn diagrams ##############################################################
library(igraph)

### Create igraph objects
ig_list <- list()
ig_list$sparcc <-  adj2igraph(net_sparcc$adjaMat1)
ig_list$cclasso      <- adj2igraph(net_cclasso$adjaMat1)
ig_list$ccrepe       <- adj2igraph(net_ccrepe$adjaMat1)
ig_list$propr        <- adj2igraph(net_propr$adjaMat1)
ig_list$spring       <- adj2igraph(net_spring$adjaMat1)
ig_list$spiec.mb     <- adj2igraph(net_spieceasi_mb$adjaMat1)
ig_list$spiec.gl     <- adj2igraph(net_spieceasi_gl$adjaMat1)
ig_list$gcoda        <- adj2igraph(net_gcoda$adjaMat1)
ig_list$tss          <- adj2igraph(net_tss$adjaMat1)
ig_list$rarefy       <- adj2igraph(net_rarefy$adjaMat1)
ig_list$clr          <- adj2igraph(net_clr$adjaMat1)
ig_list$vst          <- adj2igraph(net_vst$adjaMat1)
ig_list$mult         <- adj2igraph(net_mult$adjaMat1)
ig_list$alr          <- adj2igraph(net_alr$adjaMat1)
ig_list$bayes        <- adj2igraph(net_bayes$adjaMat1)

require(VennDiagram)

# correlations
venn.diagram(list("Pearson + clr" = as_ids(E(ig_list$clr)),
                  "SparCC" = as_ids(E(ig_list$sparcc)),
                  "CCLasso" = as_ids(E(ig_list$cclasso)),
                  "CCREPE" = as_ids(E(ig_list$ccrepe))), 
             fill = 2:5, alpha = 0.3, 
             filename = "./venn_diagrams/venn_correlations.tiff",
             margin = 0.05, main = "Correlation", main.cex = 1.5,
             main.fontface = "bold", main.fontfamily = "sans",
             main.pos = c(0.5, 1.05))

# conditional dependence
venn.diagram(list("SPRING" = as_ids(E(ig_list$spring)),
                  "SpiecEasi (MB)" = as_ids(E(ig_list$spiec.mb)),
                  "SpiecEasi (glasso)" = as_ids(E(ig_list$spiec.gl)),
                  "gCoda" = as_ids(E(ig_list$gcoda))), 
             fill = 2:5, alpha = 0.3, 
             filename = "./venn_diagrams/venn_conddepend.tiff", 
             margin = 0.05, main = "Conditional dependence", main.cex = 1.5,
             main.fontface = "bold", main.fontfamily = "sans",
             main.pos = c(0.5, 1.05))

# one of each association type
venn.diagram(list("SparCC" = as_ids(E(ig_list$sparcc)),
                  "Prop" = as_ids(E(ig_list$propr)),
                  "SPRING" = as_ids(E(ig_list$spring))), 
             fill = 2:4, alpha = 0.3, 
             filename = "./venn_diagrams/venn_all.tiff", 
             margin = 0.05, main = "One of each association type", main.cex = 1.5,
             main.fontface = "bold", main.fontfamily = "sans",
             main.pos = c(0.5, 1.05))

# normalization methods
venn.diagram(list("TSS" = as_ids(E(ig_list$tss)),
                  "Rarefying" = as_ids(E(ig_list$rarefy)),
                  "CLR" = as_ids(E(ig_list$clr)),
                  "VST" = as_ids(E(ig_list$vst))), 
             fill = 2:5, alpha = 0.3, 
             filename = "./venn_diagrams/venn_norm.tiff", 
             margin = 0.05, main = "Normalization methods", main.cex = 1.5,
             main.fontface = "bold", main.fontfamily = "sans",
             main.pos = c(0.5, 1.05))

# normalization methods
venn.diagram(list("pseudo" = as_ids(E(ig_list$clr)),
                  "multRepl" = as_ids(E(ig_list$mult)),
                  "alrEM" = as_ids(E(ig_list$alr)),
                  "bayesMult" = as_ids(E(ig_list$bayes))), 
             fill = 2:5, alpha = 0.3, 
             filename = "./venn_diagrams/venn_zero.tiff", 
             margin = 0.05, main = "Zero replacement methods", main.cex = 1.5,
             main.fontface = "bold", main.fontfamily = "sans",
             main.pos = c(0.5, 1.05))


### Consensus network ##########################################################

build_consens_net <- function(adja1, adja2, adja3, adja4 = NULL){
  nr <- nrow(adja1)
  nc <- ncol(adja1)
  adja_cons <- matrix(0, nrow = nr, ncol = nc)
  
  dimnames(adja_cons) <- dimnames(adja1)
  
  if(is.null(adja4)){
    for(i in 1:nr){
      for(j in 1:nc){
        if(adja1[i, j] != 0 && adja2[i, j] != 0 && adja3[i, j] != 0){
          adja_cons[i,j] <- 1
        }
      }
    }
  } else{
    for(i in 1:nr){
      for(j in 1:nc){
        if(adja1[i, j] != 0 && adja2[i, j] != 0 && adja3[i, j] != 0 && adja4[i, j] != 0){
          adja_cons[i,j] <- 1
        }
      }
    }
  }
  
  return(adja_cons)
}

#-------------------------------------------------------------------------------
# consensus adjacencies
adja_cons_corr <- build_consens_net(net_clr$adjaMat1, net_sparcc$adjaMat1, 
                                    net_cclasso$adjaMat1, net_ccrepe$adjaMat1)

adja_cons_cond <- build_consens_net(net_spring$adjaMat1, 
                                    net_spieceasi_mb$adjaMat1, 
                                    net_spieceasi_gl$adjaMat1, 
                                    net_gcoda$adjaMat1)

adja_cons_all <- build_consens_net(net_sparcc$adjaMat1, net_propr$adjaMat1, 
                                   net_spring$adjaMat1)

adja_cons_norm <- build_consens_net(net_tss$adjaMat1, net_rarefy$adjaMat1, 
                                    net_clr$adjaMat1, net_vst$adjaMat1)

adja_cons_zero <- build_consens_net(net_clr$adjaMat1, net_mult$adjaMat1, 
                                    net_alr$adjaMat1, net_bayes$adjaMat1)


sum(adja_cons_corr[lower.tri(adja_cons_corr)] != 0)
# 526
sum(adja_cons_cond[lower.tri(adja_cons_cond)] != 0)
# 177
sum(adja_cons_all[lower.tri(adja_cons_all)] != 0)
# 289
sum(adja_cons_norm[lower.tri(adja_cons_norm)] != 0)
# 483
sum(adja_cons_zero[lower.tri(adja_cons_norm)] != 0)
# 1198

#-------------------------------------------------------------------------------
# consensus networks
consnet_corr <- netConstruct(adja_cons_corr, dataType = "correlation", 
                             sparsMethod = "none")

consnet_cond <- netConstruct(adja_cons_cond, dataType = "correlation", 
                             sparsMethod = "none")

consnet_all <- netConstruct(adja_cons_all, dataType = "correlation", 
                            sparsMethod = "none")

consnet_norm <- netConstruct(adja_cons_norm, dataType = "correlation", 
                             sparsMethod = "none")

consnet_zero <- netConstruct(adja_cons_zero, dataType = "correlation", 
                             sparsMethod = "none")

names(net_sparcc)
consnet_all$countMat1 <- net_sparcc$countMat1
consnet_corr$countMat1 <- net_sparcc$countMat1
consnet_cond$countMat1 <- net_sparcc$countMat1
consnet_norm$countMat1 <- net_sparcc$countMat1
consnet_zero$countMat1 <- net_sparcc$countMat1

#-------------------------------------------------------------------------------
# network analysis
netprops_cons_corr <- netAnalyze(consnet_corr, clustMethod = "cluster_fast_greedy",
                                 hubPar = "eigenvector", hubQuant = 0.95)

netprops_cons_cond <- netAnalyze(consnet_cond, clustMethod = "cluster_fast_greedy",
                                 hubPar = "eigenvector", hubQuant = 0.95)

netprops_cons_all <- netAnalyze(consnet_all, clustMethod = "cluster_fast_greedy",
                                hubPar = "eigenvector", hubQuant = 0.95)

netprops_cons_norm <- netAnalyze(consnet_norm, clustMethod = "cluster_fast_greedy",
                                 hubPar = "eigenvector", hubQuant = 0.95)

netprops_cons_zero <- netAnalyze(consnet_zero, clustMethod = "cluster_fast_greedy",
                                 hubPar = "eigenvector", hubQuant = 0.95)

#-------------------------------------------------------------------------------
# network plots

pdf("./networks/consnet_norm.pdf", width = 30, height = 30)
#x11(width = 30, height = 30)
p <- plot(netprops_cons_norm, 
          repulsion = 0.791, 
          shortenLabels = "intelligent",
          labelLength = 9,
          labelPattern = c(6,"'",3),
          charToRm = "g_",
          labelScale = FALSE,
          nodeFilter = "none",
          rmSingles = "none",
          nodeSize = "relFreq",
          nodeSizeSpread = 2.5,
          nodeColor = "feature",
          featVecCol = phyla, 
          colorVec = colvec,
          nodeTransp = 65,
          hubTransp = 50,
          hubBorderWidth = 2,
          borderCol = "gray60",
          hubBorderCol = "gray40",
          colorNegAsso = TRUE,
          edgeTranspLow = 50,
          edgeTranspHigh = 60,
          edgeWidth = 0.5,
          cut = 0,
          posCol = "gray40",
          cexNodes = 2.5,
          cexHubs = 1.3,
          cexLabels = 3,
          cexTitle = 6,
          showTitle = TRUE,
          title1 = "Consensus: Normalization",
          mar = c(1,2,2,1))
dev.off()

pdf("./networks/consnet_corr.pdf", width = 30, height = 30)
#x11(width = 30, height = 30)
plot(netprops_cons_corr, 
     layout = p$layout$layout1,
     repulsion = 0.791, 
     shortenLabels = "intelligent",
     labelLength = 9,
     labelPattern = c(6,"'",3),
     charToRm = "g_",
     labelScale = FALSE,
     nodeFilter = "none",
     rmSingles = "none",
     nodeSize = "relFreq",
     nodeSizeSpread = 2.5,
     nodeColor = "feature",
     featVecCol = phyla, 
     colorVec = colvec,
     nodeTransp = 65,
     hubTransp = 50,
     hubBorderWidth = 2,
     borderCol = "gray60",
     hubBorderCol = "gray40",
     colorNegAsso = TRUE,
     edgeTranspLow = 50,
     edgeTranspHigh = 60,
     edgeWidth = 0.5,
     cut = 0,
     posCol = "gray40",
     cexNodes = 2.5,
     cexHubs = 1.3,
     cexLabels = 3,
     cexTitle = 6,
     showTitle = TRUE,
     title1 = "Consensus: Correlation",
     mar = c(1,2,2,1))
dev.off()

pdf("./networks/consnet_conddep.pdf", width = 30, height = 30)
#x11(width = 30, height = 30)
plot(netprops_cons_cond, 
     layout = p$layout$layout1,
     repulsion = 0.792, 
     shortenLabels = "intelligent",
     labelLength = 9,
     labelPattern = c(6,"'",3),
     charToRm = "g_",
     labelScale = FALSE,
     nodeFilter = "none",
     rmSingles = "none",
     nodeSize = "relFreq",
     nodeSizeSpread = 2.5,
     nodeColor = "feature",
     featVecCol = phyla, 
     colorVec = colvec,
     nodeTransp = 65,
     hubTransp = 50,
     hubBorderWidth = 2,
     borderCol = "gray60",
     hubBorderCol = "gray40",
     colorNegAsso = TRUE,
     edgeTranspLow = 50,
     edgeTranspHigh = 60,
     edgeWidth = 0.5,
     cut = 0,
     posCol = "gray40",
     cexNodes = 2.5,
     cexHubs = 1.3,
     cexLabels = 3,
     cexTitle = 6,
     showTitle = TRUE,
     title1 = "Consensus: Conditional dependence",
     mar = c(1,2,2,1))
dev.off()

pdf("./networks/consnet_all.pdf", width = 30, height = 30)
#x11(width = 30, height = 30)
plot(netprops_cons_all, 
     layout = p$layout$layout1,
     repulsion = 0.79, 
     shortenLabels = "intelligent",
     labelLength = 9,
     labelPattern = c(6,"'",3),
     charToRm = "g_",
     labelScale = FALSE,
     nodeFilter = "none",
     rmSingles = "none",
     nodeSize = "relFreq",
     nodeSizeSpread = 2.5,
     nodeColor = "feature",
     featVecCol = phyla, 
     colorVec = colvec,
     nodeTransp = 65,
     hubTransp = 50,
     hubBorderWidth = 2,
     borderCol = "gray60",
     hubBorderCol = "gray40",
     colorNegAsso = TRUE,
     edgeTranspLow = 50,
     edgeTranspHigh = 60,
     edgeWidth = 0.5,
     cut = 0,
     posCol = "gray40",
     cexNodes = 2.5,
     cexHubs = 1.3,
     cexLabels = 3,
     cexTitle = 6,
     showTitle = TRUE,
     title1 = "Consensus: One of each",
     mar = c(1,2,2,1))
dev.off()

pdf("./networks/consnet_zero.pdf", width = 30, height = 30)
#x11(width = 30, height = 30)
plot(netprops_cons_zero, 
     layout = p$layout$layout1,
     repulsion = 0.791, 
     shortenLabels = "intelligent",
     labelLength = 9,
     labelPattern = c(6,"'",3),
     charToRm = "g_",
     labelScale = FALSE,
     nodeFilter = "none",
     rmSingles = "none",
     nodeSize = "relFreq",
     nodeSizeSpread = 2.5,
     nodeColor = "feature",
     featVecCol = phyla, 
     colorVec = colvec,
     nodeTransp = 65,
     hubTransp = 50,
     hubBorderWidth = 2,
     borderCol = "gray60",
     hubBorderCol = "gray40",
     colorNegAsso = TRUE,
     edgeTranspLow = 50,
     edgeTranspHigh = 85,
     edgeWidth = 0.5,
     cut = 0,
     posCol = "gray40",
     cexNodes = 2.5,
     cexHubs = 1.3,
     cexLabels = 3,
     cexTitle = 6,
     showTitle = TRUE,
     title1 = "Consensus: Zero replacement",
     mar = c(1,2,2,1))
dev.off()


### Network properties #########################################################

summary(netprops_sparcc, digits = 3, showCentr = "none")
summary(netprops_cclasso, digits = 3, showCentr = "none")
summary(netprops_ccrepe, digits = 3, showCentr = "none")
summary(netprops_spring, digits = 3, showCentr = "none")
summary(netprops_spieceasi_mb, digits = 3, showCentr = "none")
summary(netprops_spieceasi_gl, digits = 3, showCentr = "none")
summary(netprops_gcoda, digits = 3, showCentr = "none")
summary(netprops_propr, digits = 3, showCentr = "none")
summary(netprops_tss, digits = 3, showCentr = "none")
summary(netprops_rarefy, digits = 3, showCentr = "none")
summary(netprops_clr, digits = 3, showCentr = "none")
summary(netprops_vst, digits = 3, showCentr = "none")
summary(netprops_mult, digits = 3, showCentr = "none")
summary(netprops_alr, digits = 3, showCentr = "none")
summary(netprops_bayes, digits = 3, showCentr = "none")


### Number of edges
for(i in seq_along(ig_list)){
  cat(names(ig_list)[i], ": ", length(E(ig_list[[i]])), "\n")
}


### Comparison of most central nodes ###########################################

propslist <- list()
propslist$sparcc  <- netprops_sparcc
propslist$cclasso  <- netprops_cclasso
propslist$ccrepe  <- netprops_ccrepe
propslist$spring  <- netprops_spring
propslist$spieceasi_mb  <- netprops_spieceasi_mb
propslist$spieceasi_gl  <- netprops_spieceasi_gl
propslist$gcoda  <- netprops_gcoda
propslist$propr  <- netprops_propr
propslist$tss  <- netprops_tss
propslist$rarefy  <- netprops_rarefy
propslist$clr  <- netprops_clr
propslist$vst  <- netprops_vst
propslist$mult  <- netprops_mult
propslist$alr  <- netprops_alr
propslist$bayes  <- netprops_bayes

# the function calculates the multiple-site similarity measure
calc_mult_similarity <- function(A, B, C, D = NULL){
  a <- length(A)
  b <- length(B)
  c <- length(C)
  ab <- length(Reduce(intersect, list(A, B)))
  ac <- length(Reduce(intersect, list(A, C)))
  bc <- length(Reduce(intersect, list(B, C)))
  abc <- length(Reduce(intersect, list(A, B, C)))
  
  if(is.null(D)){
    sim <- 3/2 * (ab + ac + bc - abc) / (a + b + c)
    out <- list(sim = round(sim, 2), intersect = abc)
  } else{
    d <- length(D)
    ad <- length(Reduce(intersect, list(A, D)))
    bd <- length(Reduce(intersect, list(B, D)))
    cd <- length(Reduce(intersect, list(C, D)))
    acd <- length(Reduce(intersect, list(A, C, D)))
    bcd <- length(Reduce(intersect, list(B, C, D)))
    abd <- length(Reduce(intersect, list(A, B, D)))
    abcd <- length(Reduce(intersect, list(A, B, C, D)))
    
    sum1 <- ab + ac + bc + ad + bd + cd
    sum2 <- abc + acd + bcd + abd
    
    sim <- 4/3 * (sum1 - sum2 + abcd) / (a + b + c + d)
    out <- list(sim = round(sim,2), intersect = abcd)
  }
  return(out)
}


# rerun the following code with both quantiles:
#quant <- 0.75
quant <- 0.95

cendeg <- cenbetw <- cenclose <- ceneigen <- list()


for(i in seq_along(propslist)){
  deg <- propslist[[i]]$centralities$degree1
  cendeg[[names(propslist)[i]]] <- names(deg[deg > quantile(deg, quant)])
  
  betw <- propslist[[i]]$centralities$between1
  cenbetw[[names(propslist)[i]]] <- names(betw[betw > quantile(betw, quant)])
  
  close <- propslist[[i]]$centralities$close1
  cenclose[[names(propslist)[i]]] <- names(close[close > quantile(close, quant)])
  
  eigen <- propslist[[i]]$centralities$eigenv1
  ceneigen[[names(propslist)[i]]] <- names(eigen[eigen > quantile(eigen, quant)])
}


# each of one association type
calc_mult_similarity(cendeg$sparcc, cendeg$propr, cendeg$spring)
calc_mult_similarity(cenbetw$sparcc, cenbetw$propr, cenbetw$spring)
calc_mult_similarity(cenclose$sparcc, cenclose$propr, cenclose$spring)
calc_mult_similarity(ceneigen$sparcc, ceneigen$propr, ceneigen$spring)

# correlation
calc_mult_similarity(cendeg$clr, cendeg$sparcc, cendeg$cclasso, cendeg$ccrepe)
calc_mult_similarity(cenbetw$clr, cenbetw$sparcc, cenbetw$cclasso, cenbetw$ccrepe)
calc_mult_similarity(cenclose$clr, cenclose$sparcc, cenclose$cclasso, cenclose$ccrepe)
calc_mult_similarity(ceneigen$clr, ceneigen$sparcc, ceneigen$cclasso, ceneigen$ccrepe)

# conditional dependence
calc_mult_similarity(cendeg$spring, cendeg$spieceasi_mb, cendeg$spieceasi_gl, cendeg$gcoda)
calc_mult_similarity(cenbetw$spring, cenbetw$spieceasi_mb, cenbetw$spieceasi_gl, cenbetw$gcoda)
calc_mult_similarity(cenclose$spring, cenclose$spieceasi_mb, cenclose$spieceasi_gl, cenclose$gcoda)
calc_mult_similarity(ceneigen$spring, ceneigen$spieceasi_mb, ceneigen$spieceasi_gl, ceneigen$gcoda)

# normalization methods
calc_mult_similarity(cendeg$tss, cendeg$rarefy, cendeg$clr, cendeg$vst)
calc_mult_similarity(cenbetw$tss, cenbetw$rarefy, cenbetw$clr, cenbetw$vst)
calc_mult_similarity(cenclose$tss, cenclose$rarefy, cenclose$clr, cenclose$vst)
calc_mult_similarity(ceneigen$tss, ceneigen$rarefy, ceneigen$clr, ceneigen$vst)

# zero handling
calc_mult_similarity(cendeg$clr, cendeg$mult, cendeg$alr, cendeg$bayes)
calc_mult_similarity(cenbetw$clr, cenbetw$mult, cenbetw$alr, cenbetw$bayes)
calc_mult_similarity(cenclose$clr, cenclose$mult, cenclose$alr, cenclose$bayes)
calc_mult_similarity(ceneigen$clr, ceneigen$mult, ceneigen$alr, ceneigen$bayes)


# Intersection of hub nodes
Reduce(intersect, list(netprops_sparcc$hubs$hubs1,
                       netprops_spring$hubs$hubs1,
                       netprops_propr$hubs$hubs1))

Reduce(intersect, list(netprops_clr$hubs$hubs1,
                       netprops_sparcc$hubs$hubs1,
                       netprops_cclasso$hubs$hubs1,
                       netprops_ccrepe$hubs$hubs1))

Reduce(intersect, list(netprops_spring$hubs$hubs1,
                       netprops_spieceasi_mb$hubs$hubs1,
                       netprops_spieceasi_gl$hubs$hubs1,
                       netprops_gcoda$hubs$hubs1))

Reduce(intersect, list(netprops_tss$hubs$hubs1,
                       netprops_rarefy$hubs$hubs1,
                       netprops_clr$hubs$hubs1,
                       netprops_vst$hubs$hubs1))

Reduce(intersect, list(netprops_clr$hubs$hubs1,
                       netprops_mult$hubs$hubs1,
                       netprops_alr$hubs$hubs1,
                       netprops_bayes$hubs$hubs1))

# -> None of the hub nodes is existent in all networks of a setting.
